# Supplementary material for: p38 Mitogen-Activated Protein Kinase Pathway Regulates Genes during Proliferation and Differentiation in Oligodendrocytes
Source: PLoS One. 2015 Dec 29;10(12):e0145843. doi: 10.1371/journal.pone.0145843 (PMC4699908; doi:10.1371/journal.pone.0145843)
Supplement: S1 Table — (XLSX) [file pone.0145843.s002.xlsx]

## Sheet: Haines, Supplemental Table 1
Supplemental Table S1: List of genes upregulated an downregulated in OLPs following 1d of treatment with the p38 inhibitor PD169316.
A. Genes upregulated by PD169316 treatment
Category	Target ID	Sample size	Sample mean	Sample variance	Sample size	Sample mean	Sample variance	Fold change	T statistic	P-value	Accession	Definition
cell cycle	RRM2	3	9.61216	0.00297922	3	10.9594	0.0129425	2.54418	23.226	1.1214e-07	NM_001025740.1	Rattus norvegicus ribonucleotide reductase M2 (Rrm2), mRNA.
	CDC2	3	10.0525	0.00315503	3	11.3156	0.0043849	2.40004	30.6007	1.78107e-08
	RGD1562047_PREDICTED	3	10.0518	0.000800159	3	11.2945	0.000864396	2.36642	53.5026	4.20852e-10	XM_001054024.1	PREDICTED: Rattus norvegicus similar to Cyclin-dependent kinases regulatory subunit 2 (CKS-2) (predicted) (RGD1562047_predicted), mRNA.
	KIFC1	3	9.41485	0.00269142	3	10.5284	0.00852837	2.16373	22.5759	1.35455e-07	NM_001005878.1	Rattus norvegicus kinesin family member C1 (Kifc1), mRNA.
	CDCA1_PREDICTED	3	9.82414	0.000135856	3	10.9284	0.00761754	2.14986	26.427	4.74321e-08	XM_573495.1	PREDICTED: Rattus norvegicus cell division cycle associated 1 (predicted) (Cdca1_predicted), mRNA.
	GMNN_PREDICTED	3	9.89374	0.000488076	3	10.9912	0.0136054	2.1398	20.0297	2.99888e-07	XM_001063272.1	PREDICTED: Rattus norvegicus geminin (predicted) (Gmnn_predicted), mRNA.
	AURKB	3	8.98961	0.000921724	3	10.0574	0.00248263	2.09617	35.9078	6.10688e-09	NM_053749.1	Rattus norvegicus aurora kinase B (Aurkb), mRNA.
	PRC1_PREDICTED	3	9.83027	0.00402844	3	10.8705	0.0139841	2.05662	16.9229	9.14117e-07	XM_001061201.1	PREDICTED: Rattus norvegicus protein regulator of cytokinesis 1 (predicted) (Prc1_predicted), mRNA.
	MCM6	3	10.0105	0.00655467	3	11.0059	0.000730144	1.99375	24.484	7.8923e-08	XM_001055953.1	PREDICTED: Rattus norvegicus minichromosome maintenance deficient 6 (MIS5 homolog, S. pombe) (S. cerevisiae) (Mcm6), mRNA.
	CCNB2	3	9.99609	0.000103176	3	10.9763	0.0069064	1.97278	24.5166	7.82269e-08	NM_001009470.1	Rattus norvegicus cyclin B2 (Ccnb2), mRNA.
	SPC25	3	9.13645	0.000677108	3	10.0881	0.0091129	1.93412	20.5268	2.54881e-07		NDC80 kinetochore complex component, homolog (S. cerevisiae
	LOC680847	3	10.7692	0.00805676	3	11.7196	0.00210864	1.93231	20.152	2.88025e-07	XR_005890.1	PREDICTED: Rattus norvegicus similar to Deoxyuridine 5-triphosphate nucleotidohydrolase (dUTPase) (dUTP pyrophosphatase) (PPAR-interacting protein 4) (PIP4) (LOC680847), mRNA.
	PRIM1	3	10.5129	0.00543407	3	11.4294	0.00317998	1.88756	20.9357	2.23603e-07	NM_001008768.1	Rattus norvegicus DNA primase, p49 subunit (Prim1), mRNA.
	SPBC24_PREDICTED	3	9.64422	0.0197322	3	10.5426	0.00213582	1.86391	13.3285	4.37215e-06	XM_001077474.1	PREDICTED: Rattus norvegicus spindle pole body component 24 homolog (S. cerevisiae) (predicted) (Spbc24_predicted), mRNA.
	ASPM_PREDICTED	3	9.01441	0.000233268	3	9.88007	0.0077895	1.82217	20.4075		XM_213891.4	PREDICTED: Rattus norvegicus asp (abnormal spindle)-like, microcephaly associated (Drosophila) (predicted) (Aspm_predicted), mRNA.
	KIF22	3	9.6387	0.00507321	3	10.4937	0.00353315	1.80875	19.538	3.53594e-07	NM_001009645.1	Rattus norvegicus kinesin family member 22 (Kif22), mRNA.
	CCNA2	3	8.67132	0.00263994	3	9.52217	0.00218619	1.80356	24.918	7.02036e-08	NM_053702.1	Rattus norvegicus cyclin A2 (Ccna2), mRNA.
	ID1	3	9.62118	0.0057516	3	10.42	0.00579464	1.73968	15.9845	1.33086e-06	NM_012797.2	Rattus norvegicus inhibitor of DNA binding 1 (Id1), mRNA.
	RFC3	3	10.0005	0.00713287	3	10.791	9.49488e-05	1.72968	19.5093	3.57054e-07	NM_001009629.1	Rattus norvegicus replication factor C (activator 1) 3 (Rfc3), mRNA.
	NUF2	3	8.92293	4.80807e-05	3	9.71066	2.57435e-05	1.72635	52.5969	4.71973e-10		Kinetochore protein Nuf2
	CCND1	3	12.072	0.00594753	3	12.8163	0.00299032	1.67514	16.7238	9.88262e-07	NM_171992.2	Rattus norvegicus cyclin D1 (Ccnd1), mRNA.
	CDCA8	3	9.04493	0.00350363	3	9.71533	0.000981218	1.59151	20.2286	2.80862e-07	NM_001025050.1	Rattus norvegicus cell division cycle associated 8 (Cdca8), mRNA.
	TTK_PREDICTED	3	8.64171	0.000696364	3	9.30316	0.00370041	1.58167	20.1192	2.9115e-07	XM_001062174.1	PREDICTED: Rattus norvegicus Ttk protein kinase (predicted) (Ttk_predicted), mRNA.
oxidative stress	HMOX1	3	10.173	0.0429295	3	11.5509	0.0222293	2.59885	12.0291	8.50633e-06	NM_012580.2	Rattus norvegicus heme oxygenase (decycling) 1 (Hmox1), mRNA.
	MT1A	3	12.5894	0.256989	3	13.4688	0.00256571	1.8396	3.86986	0.00661946	NM_138826.4	Rattus norvegicus metallothionein 1a (Mt1a), mRNA.
other	SLC7A3	3	8.85362	0.00182915	3	10.2222	0.0396064	2.5821	14.9144	2.09745e-06	NM_017217.1	Rattus norvegicus solute carrier family 7 (cationic amino acid transporter, y+ system), member 3 (Slc7a3), mRNA.
	NS5ATP9	3	8.88396	0.0088477	3	9.79694	0.000216273	1.88294	20.3862	2.66768e-07	NM_201418.1	Rattus norvegicus NS5A (hepatitis C virus) transactivated protein 9 (Ns5atp9), mRNA.
	RGD1309107	3	9.59133	0.000525485	3	10.4412	0.0136415	1.80236	15.4735	1.64759e-06	XM_001074602.1	PREDICTED: Rattus norvegicus similar to RIKEN cDNA 6530401L14 gene (RGD1309107), mRNA.
	GAD1	3	10.9582	0.000577943	3	11.7937	0.00790585	1.78448	19.2148	3.94899e-07	NM_017007.1	Rattus norvegicus glutamic acid decarboxylase 1 (Gad1), mRNA.
	SPON1	3	11.3911	0.00871637	3	12.2066	0.000531173	1.75989	18.0462	5.98101e-07	XM_579693.1	PREDICTED: Rattus norvegicus spondin 1 (Spon1), mRNA.
	ART3	3	8.94093	0.000188057	3	9.69138	0.00221326	1.68232	28.6631	2.75769e-08	NM_001012034.1	Rattus norvegicus ADP-ribosyltransferase 3 (Art3), mRNA.
	PCP4	3	10.4218	0.0412889	3	11.1523	0.00676326	1.65914	7.40465	0.000180567	NM_013002.2	Rattus norvegicus Purkinje cell protein 4 (Pcp4), mRNA.
	UBE2T_PREDICTED	3	8.8862	0.00123799	3	9.58173	0.000937961	1.61948	27.4754	3.65843e-08	XM_001062580.1	PREDICTED: Rattus norvegicus ubiquitin-conjugating enzyme E2T (putative) (predicted) (Ube2t_predicted), mRNA.
	EMB	3	9.47069	0.000111798	3	10.1621	0.000129365	1.61483	43.089	1.79921e-09	NM_053719.1	Rattus norvegicus embigin (Emb), mRNA.
extracellular matrix (ECM)	NPY	3	9.18252	0.0264605	3	10.4065	0.00150561	2.33591	16.1401	1.2487e-06	NM_012614.1	Rattus norvegicus neuropeptide Y (Npy), mRNA.
	RGD1560913_PREDICTED	3	10.0839	0.00049411	3	10.8425	0.00398764	1.69187	22.8971	1.23305e-07	XM_574627.2	PREDICTED: Rattus norvegicus similar to expressed sequence AW413625 (predicted) (RGD1560913_predicted), mRNA.
	LOC364105	3	12.3109	0.400253	3	12.997	0.0181382	1.60887	2.37971	0.0503146	XR_008399.1	PREDICTED: Rattus norvegicus hypothetical LOC364105 (LOC364105), mRNA.
	SPARC	3	9.75572	0.00661571	3	10.4245	0.00288566	1.58971	14.6205	2.38957e-06	NM_012656.1	Rattus norvegicus secreted acidic cysteine rich glycoprotein (Sparc), mRNA.
transcription factors	RGD1561694_PREDICTED	3	10.1992	0.0119051	3	11.3914	0.00603464	2.28498	19.4311	3.66677e-07	XM_001060826.1	PREDICTED: Rattus norvegicus similar to High mobility group protein 2 (HMG-2) (predicted) (RGD1561694_predicted), mRNA.
	HMGB2	3	9.88868	0.00798088	3	11.0801	0.0130984	2.28384	17.9898	6.10587e-07	XM_573903.1	PREDICTED: Rattus norvegicus high mobility group box 2 (Hmgb2), mRNA.
	LOC498072	3	9.66094	0.0184687	3	10.7564	0.0274041	2.13675	11.3595	1.23069e-05	XM_573272.1	PREDICTED: Rattus norvegicus similar to High mobility group protein 2 (HMG-2) (LOC498072), mRNA.
cytoskeleton	TPX2_PREDICTED	3	8.96508	0.00321785	3	9.78033	0.00651634	1.75961	17.6297	6.97825e-07	XM_001060351.1	PREDICTED: Rattus norvegicus TPX2, microtubule-associated protein homolog (Xenopus laevis) (predicted), transcript variant 2 (Tpx2_predicted), mRNA.
	LOC303471	3	10.7612	0.0142202	3	11.5252	0.00234447	1.69824	12.9297	5.32734e-06	XM_220874.2	PREDICTED: Rattus norvegicus similar to Stathmin (Phosphoprotein p19) (pp19) (Oncoprotein 18) (Op18) (Leukemia-associated phosphoprotein p18) (pp17) (Prosolin) (Metablastin) (Pr22 protein) (LOC303471), mRNA.
	EPB4.1L3	3	10.229	0.00133733	3	10.9421	0.00981692	1.63935	14.4969	2.52609e-06	NM_053927.1	Rattus norvegicus erythrocyte protein band 4.1-like 3 (Epb4.1l3), mRNA.
	LOC687334	3	9.13561	0.00309392	3	9.84221	8.32813e-05	1.63196	24.3917	8.09347e-08	XM_001078036.1	PREDICTED: Rattus norvegicus similar to cytoskeleton associated protein 2 (LOC687334), mRNA.
	FLNA_PREDICTED	3	10.3262	0.0104544	3	11.0319	0.00464812	1.63098	12.4716	6.7327e-06	XM_001056685.1	PREDICTED: Rattus norvegicus filamin, alpha (predicted) (Flna_predicted), mRNA.
p38 targets	PBK_PREDICTED	3	9.06645	0.00191407	3	10.014	0.00290059	1.92855	27.7761	3.40197e-08	XM_224300.4	PREDICTED: Rattus norvegicus PDZ binding kinase (predicted) (Pbk_predicted), mRNA.
	DLK1	3	8.83417	0.00271988	3	9.74514	0.0131659	1.88031	15.7219	1.48393e-06	NM_053744.1	Rattus norvegicus delta-like 1 homolog (Drosophila) (Dlk1), mRNA.
	TRAF4AF1	3	9.05158	0.0032483	3	9.93208	0.000376646	1.84101	28.9047	2.60733e-08	NM_001004264.1	Rattus norvegicus TRAF4 associated factor 1 (Traf4af1), mRNA.
	ADAM17	3	10.3446	0.00871832	3	11.0434	0.00173935	1.62312	14.6283	2.38123e-06	NM_020306.1	Rattus norvegicus a disintegrin and metalloproteinase domain 17 (tumor necrosis factor, alpha, converting enzyme) (Adam17), mRNA.
B. Genes downregulated by PD169316 treatment
Category	Target ID	Sample size	Sample mean	Sample variance	Sample size	Sample mean	Sample variance	Fold change	T statistic	P-value	Accession	Definition
other	ME3_PREDICTED	3	9.06055	0.00264096	3	8.34875	0.00064178	0.610559	-24.2703	8.36709e-08	XM_341880.2	PREDICTED: Rattus norvegicus malic enzyme 3, NADP(+)-dependent, mitochondrial (predicted) (Me3_predicted), mRNA.
	LOC499749	3	11.5816	0.00577083	3	10.8665	0.00388996	0.609134	-15.5182	1.61668e-06	NM_001024309.1	Rattus norvegicus similar to RIKEN cDNA C430004E15 (LOC499749), mRNA.
	SART2_PREDICTED	3	9.31743	0.000713878	3	8.60066	0.000705249	0.608456	-32.352	1.22747e-08	XM_001053297.1	PREDICTED: Rattus norvegicus squamous cell carcinoma antigen recognized by T cells 2 (predicted) (Sart2_predicted), mRNA.
	RGD1564762_PREDICTED	3	12.2521	0.00182549	3	11.5334	0.00123091	0.607643	-25.1707	6.56356e-08	XM_232771.4	PREDICTED: Rattus norvegicus similar to erythrocyte membrane protein band 4.1 (elliptocytosis 1, RH-linked) isoform 1 (predicted) (RGD1564762_predicted), mRNA.
	LOC360443	3	11.7353	0.000160489	3	10.9663	0.00594696	0.586843	-20.4071	2.64962e-07	XM_346841.2	PREDICTED: Rattus norvegicus hypothetical LOC360443 (LOC360443), mRNA.
	LOC366608	3	10.5911	0.0114048	3	9.81042	0.00698916	0.582079	-12.5753	6.38083e-06	XM_345665.2	PREDICTED: Rattus norvegicus similar to mKIAA0716 protein (LOC366608), mRNA.
	CMTM8	3	12.2506	0.00489399	3	11.4187	0.00309023	0.561781	-19.6539	3.4e-07	NM_198754.2	Rattus norvegicus CKLF-like MARVEL transmembrane domain containing 8 (Cmtm8), mRNA.
	RAP1GA1	3	12.7401	0.00367361	3	11.9035	0.00818504	0.559974	-16.5361	1.06455e-06	XM_233609.4	PREDICTED: Rattus norvegicus RAP1, GTPase activating protein 1 (Rap1ga1), mRNA.
	WFIKKN1_PREDICTED	3	9.98576	0.00236569	3	9.18192	0.00358407	0.572825	-21.5715	1.8331e-07	XM_343870.3	PREDICTED: Rattus norvegicus WAP, follistatin/kazal, immunoglobulin, kunitz and netrin domain containing 1 (predicted) (Wfikkn1_predicted), mRNA.
	DOCK6_PREDICTED	3	10.8689	0.00281299	3	10.0444	0.0002821	0.564708	-28.7385	2.70972e-08	XM_001073752.1	PREDICTED: Rattus norvegicus dedicator of cytokinesis 6 (predicted) (Dock6_predicted), mRNA.
	RGD1309847_PREDICTED	3	10.3154	0.000730774	3	9.38888	0.00127008	0.526123	-37.6335	4.45906e-09	XR_009191.1	PREDICTED: Rattus norvegicus similar to peptidylglycine alpha-amidating monooxygenase COOH-terminal interactor; peptidylglycine alpha-amidating monooxygenase COOH-terminal interactor protein-1 (predicted) (RGD1309847_predicted), mRNA.
	LCN2	3	9.33182	0.00238375	3	8.43472	0.00713443	0.536965	-19.5966	3.46644e-07	NM_130741.1	Rattus norvegicus lipocalin 2 (Lcn2), mRNA.
	GP1BB	3	11.6222	0.00186662	3	10.7132	0.0010045	0.532523	-32.5803	1.17104e-08	NM_053930.3	Rattus norvegicus glycoprotein Ib, beta polypeptide (Gp1bb), mRNA.
	ABP1	3	9.8308	0.00353469	3	8.90408	0.00179919	0.526052	-26.0399	5.23386e-08	NM_022935.1	Rattus norvegicus amiloride binding protein 1 (amine oxidase, copper-containing) (Abp1), mRNA.
	RGD1306938_PREDICTED	3	9.63965	0.00394067	3	8.63446	3.13122e-05	0.498206	-31.8394	1.36589e-08	XM_222597.4	PREDICTED: Rattus norvegicus similar to KIAA1679 protein (predicted) (RGD1306938_predicted), mRNA.
	RGD1306212_PREDICTED	3	11.6031	0.0143588	3	10.5795	0.00544964	0.491903	-15.9182	1.36771e-06	XM_001057323.1	PREDICTED: Rattus norvegicus similar to hypothetical protein DKFZp566N034 (predicted) (RGD1306212_predicted), mRNA.
	RGD1311530_PREDICTED	3	11.4421	0.00196605	3	10.1842	0.000367312	0.418147	-48.5247	8.10719e-10	XM_217247.4	PREDICTED: Rattus norvegicus similar to mucin 7, salivary (predicted) (RGD1311530_predicted), mRNA.
	RGD1310174_PREDICTED	3	11.1768	0.00397009	3	9.90575	0.00206923	0.414357	-33.8939	8.9884e-09	XM_001054640.1	PREDICTED: Rattus norvegicus hypothetical LOC298504 (predicted) (RGD1310174_predicted), mRNA.
	LOC309557	3	12.9144	0.000658933	3	11.4541	0.00337478	0.363403	-45.9758	1.1645e-09	XM_220117.3	PREDICTED: Rattus norvegicus similar to protein 4.1G (LOC309557), mRNA.
receptors, ligands, transporters	REEP5_PREDICTED	3	11.4298	0.0147441	3	10.6359	0.00280832	0.576794	-13.0731	4.95865e-06	XM_344661.3	PREDICTED: Rattus norvegicus receptor accessory protein 5 (predicted) (Reep5_predicted), mRNA.
	IGF2	3	10.5364	0.0132245	3	9.72738	0.0201647	0.570789	-9.79184	3.17787e-05	XM_001064965.1	PREDICTED: Rattus norvegicus insulin-like growth factor 2 (Igf2), mRNA.
	CNKSR3	3	11.6251	0.00318362	3	10.7885	0.00123472	0.559987	-25.3946	6.18737e-08	NM_001012061.1	Rattus norvegicus Cnksr family member 3 (Cnksr3), mRNA.
	GLRB	3	10.7078	0.00210858	3	9.83441	0.000746651	0.545877	-31.3632	1.51075e-08	NM_053296.1	Rattus norvegicus glycine receptor, beta subunit (Glrb), mRNA.
	SLC15A4	3	13.0122	0.00183967	3	12.1139	0.00222806	0.536503	-28.1881	3.0834e-08	NM_144758.1	Rattus norvegicus solute carrier family 15, member 4 (Slc15a4), mRNA.
	PNOC	3	9.68215	0.00129999	3	8.61602	0.000108093	0.4776	-48.2278	8.44818e-10	NM_013007.1	Rattus norvegicus prepronociceptin (Pnoc), mRNA.
	EPHB1	3	10.4015	0.00191981	3	9.27272	0.0014793	0.457307	-37.982	4.19196e-09	XM_217250.3	PREDICTED: Rattus norvegicus Eph receptor B1 (Ephb1), mRNA.
cholesterol and lipid biosynthesis	FDPS	3	12.7269	0.00365799	3	12.0152	0.00643061	0.610577	-15.1448	1.89687e-06	NM_031840.1	Rattus norvegicus farensyl diphosphate synthase (Fdps), mRNA.
	IDI1	3	12.8936	0.00334884	3	12.1293	0.00696658	0.588744	-16.0997	1.26945e-06	NM_053539.1	Rattus norvegicus isopentenyl-diphosphate delta isomerase (Idi1), mRNA.
	MVD	3	11.9695	0.00526188	3	11.1783	0.0179649	0.577842	-11.4066	1.19838e-05	NM_031062.1	Rattus norvegicus mevalonate (diphospho) decarboxylase (Mvd), mRNA.
	LOC683385	3	12.7698	0.0178078	3	11.8303	0.00411183	0.521406	-13.9239	3.28805e-06	XM_001066529.1	PREDICTED: Rattus norvegicus similar to Insulin-induced gene 1 protein (INSIG-1) (Insulin-induced growth response protein CL-6) (Immediate-early protein CL-6) (LOC683385), mRNA.
	ACSL3	3	13.1937	0.00141629	3	12.185	0.0124903	0.497	-18.5237	5.03246e-07	NM_057107.1	Rattus norvegicus acyl-CoA synthetase long-chain family member 3 (Acsl3), mRNA.
cytoskeletal remodeling, vesicle trafficking, endocytosis	LRRC42	3	11.3386	0.00342052	3	10.6269	0.000418551	0.610603	-22.8468	1.25121e-07	NM_001025653.1	Rattus norvegicus leucine rich repeat containing 42 (Lrrc42), mRNA.
	TACC2	3	10.283	0.00652111	3	9.54239	0.000378227	0.598487	-18.6513	4.80909e-07	NM_001004418.1 OR NM_001004415.1	Rattus norvegicus transforming, acidic coiled-coil containing protein 2 (Tacc2), transcript variant 2, mRNA. OR Rattus norvegicus transforming, acidic coiled-coil containing protein 2 (Tacc2), transcript variant 1, mRNA.
	CALY	3	11.3837	0.0129236	3	10.5628	0.000489868	0.56611	-15.3289	1.75231e-06		calcyon neuron-specific vesicular protein
	RAB33A_PREDICTED	3	12.2964	0.0120481	3	11.2088	0.000505905	0.470546	-20.9417	2.23178e-07	XM_229145.3	PREDICTED: Rattus norvegicus RAB33A, member of RAS oncogene family (predicted) (Rab33a_predicted), mRNA.
cell adhesion, extracellular matrix	SCARB1	3	10.0603	0.000554975	3	9.32014	0.00762011	0.598649	-17.3058	7.88697e-07	NM_031541.1	Rattus norvegicus scavenger receptor class B, member 1 (Scarb1), mRNA.
	SULF2	3	14.4611	0.0122591	3	13.7085	0.0033401	0.593544	-13.0995	4.89416e-06	XM_001072989.1	PREDICTED: Rattus norvegicus sulfatase 2 (Sulf2), mRNA.
	CSPG4	3	10.6786	0.0216098	3	9.89809	0.00675765	0.582147	-10.2222	2.41802e-05	NM_031022.1	Rattus norvegicus chondroitin sulfate proteoglycan 4 (Cspg4), mRNA.
	CSPG5	3	11.2272	0.00419852	3	10.4269	0.00139125	0.574211	-22.0518	1.58355e-07	NM_133652.1 OR NM_019284.1	Rattus norvegicus chondroitin sulfate proteoglycan 5 (Cspg5), transcript variant 2, mRNA. OR Rattus norvegicus chondroitin sulfate proteoglycan 5 (Cspg5), transcript variant 1, mRNA.
kinases, phosphatases	PTPRO	3	13.4881	0.0107536	3	12.623	0.00336526	0.54898	-15.7768	1.45032e-06	NM_017336.1	Rattus norvegicus protein tyrosine phosphatase, receptor type, O (Ptpro), mRNA.
	FYN	3	12.2512	0.00178713	3	11.326	0.000845495	0.526578	-34.2155	8.43769e-09	XM_001062721.1	PREDICTED: Rattus norvegicus fyn proto-oncogene (Fyn), mRNA.
	PRKCQ	3	12.4958	0.000641974	3	11.4178	0.000913869	0.473701	-47.3646	9.5368e-10	XM_001064127.1	PREDICTED: Rattus norvegicus protein kinase C, theta, transcript variant 2 (PRKCQ), mRNA.
BMP signaling	BMP4	3	11.6943	0.0020737	3	10.9526	0.0011463	0.598022	-25.4757	6.05719e-08	NM_012827.1	Rattus norvegicus bone morphogenetic protein 4 (Bmp4), mRNA.
	LOC501231	3	10.0968	4.07737e-05	3	9.16797	0.00140223	0.525289	-41.722	2.23348e-09	XM_576652.2	PREDICTED: Rattus norvegicus similar to crossveinless 2 CG15671-PA (LOC501231), mRNA.
cell cycle	CDKN1C	3	9.44637	0.00257683	3	8.5591	0.0131596	0.540636	-15.3808	1.71387e-06	NM_001033757.1	Rattus norvegicus cyclin-dependent kinase inhibitor 1C (P57) (Cdkn1c), transcript variant 1, mRNA.
	MYCL1_MAPPED	3	12.0547	0.00742739	3	10.7892	0.00461865	0.41596	-24.8348	7.17853e-08	XM_001054123.1	PREDICTED: Rattus norvegicus v-myc myelocytomatosis viral oncogene homolog 1, lung carcinoma derived (avian) (mapped), transcript variant 2 (Mycl1_mapped), mRNA.
DNA damage and apoptosis	LOC499941	3	12.124	0.00662151	3	11.4024	0.00113549	0.60643	-17.2656	8.00878e-07	XM_001071480.1	PREDICTED: Rattus norvegicus SCF apoptosis response protein 1 (LOC499941), mRNA.
	LRRC4C_PREDICTED	3	11.6876	0.0034448	3	10.8983	0.00309997	0.57864	-20.3348	2.71278e-07	XM_001079006.1	PREDICTED: Rattus norvegicus leucine rich repeat containing 4C (predicted) (Lrrc4c_predicted), mRNA.
transcriptional regulators	NFKBIB	3	12.6757	0.00310598	3	11.8361	0.0119258	0.558807	-14.8694	2.13947e-06	NM_030867.2	Rattus norvegicus nuclear factor of kappa light chain gene enhancer in B-cells inhibitor, beta (Nfkbib), mRNA.
p38 targets	RGD1564594_PREDICTED	3	12.2062	0.0023022	3	11.4212	0.000615527	0.58034	-27.969	3.24833e-08	XM_001055954.1	PREDICTED: Rattus norvegicus similar to pellino protein (predicted) (RGD1564594_predicted), mRNA.
ubiquitination	SPSB1_PREDICTED	3	11.8485	0.0117911	3	10.9042	0.0042573	0.519695	-16.2189	1.20931e-06	XM_001075317.1	PREDICTED: Rattus norvegicus splA/ryanodine receptor domain and SOCS box containing 1 (predicted) (Spsb1_predicted), mRNA.
